# Supplementary material for: Cyclosporine-induced kidney damage was halted by sitagliptin and hesperidin via increasing Nrf2 and suppressing TNF-α, NF-κB, and Bax
Source: Sci Rep. 2024 Mar 28;14:7434. doi: 10.1038/s41598-024-57300-x (PMC10978894; doi:10.1038/s41598-024-57300-x)
Supplement: Supplementary file 1 — Supplementary Information. [file 41598_2024_57300_MOESM1_ESM.xlsx]

## Sheet: Sheet1
TNF-ALPHA	Area	Percent
G1	1053.78	13.666
G2	5432.98	57.678
G3	953.783	12.632
G4	998.843	12.997
G5	1778.74	20.762
G6	3489.38	27.875
								a
TNF-α/β-Actin (Relative Density)
G1	1
G2	4.22
G3	1.08
G4	1.96
G5	1.03
G6	2.07

## Sheet: Sheet2
	G1	G2	G3	G4	G5	G6
	1	4.22	1.98	1.96	1.03	2.07
	1.5	4.5	1.2	1.3	1	1.66
	1.4	4.2	0.96	1.55	0.95	2.1
	0.96	3.85	1.25	0.97	1.15	2.5
	0.95	4	1.24	1.35	1.2	1.5
	1	4.32	0.98	0.98	1.25	2
	0	4.18167	1.26833	1.35167	1.09667	1.97167

## Sheet: sheet 3
TNF-α	Sum of Percent
G2	57.678
G6	27.875
G5	20.762
G1	13.666
G4	12.997
G3	12.632
Grand Total	145.61

## Sheet: sheet 4
TNF-α	Sum of Percent	Sum of Relative Density
G2	57.678	4.22
G6	27.875	2.07
G5	20.762	1.98
G1	13.666	1
G4	12.997	0.95
G3	12.632	0.92
Grand Total	145.61	11.14
